# Supplementary material for: People’s Intuitions About Innateness
Source: Open Mind (Camb). 2019 Oct 1;3:101–14. doi: 10.1162/opmi_a_00029 (PMC8412331; doi:10.1162/opmi_a_00029)
Supplement: Supplementary file 2 [file opmi-03-101-s002.xlsx]

## Sheet: Exp. 1
	Classify traits											Rate innateness	Non-cognitive		Cognitive
	emotion		motor		Non-cognitive		cognitive						Emotion	Motor							Category	Trait	rate innate	proportion thinking
	conguent	incongruent	conguent	incongruent	conguent	incongruent	conguent	incongruent				107886	5.05	6.7	4.95					1	emotion	Anger in response to hostility	6	0
285465	0.9	0.1	0.9	0.1	0.9	0.1	0.775	0.225				971732	4.05	4.2	4					2	emotion	Love for one’s family	5.5	0
259080	0.9	0.1	1	0	0.95	0.05	0.85	0.15				668553	3.9	5.55	2.95					3	emotion	Contentment with one’s life	4.35	0.1
327322	0.95	0.05	1	0	0.975	0.025	0.8	0.2				119783	5.4	6.9	3.7					4	emotion	Disgust by feces	5.05	0.2
220484	0.85	0.15	0.95	0.05	0.9	0.1	0.85	0.15				738501	5.95	6.75	6.25					5	emotion	Excitement towards an opportunity	5.15	0
90115	0.9	0.1	1	0	0.95	0.05	0.9	0.1				201139	6.4	6.85	5.25					6	emotion	Fear of danger	6.35	0.05
142051	1	0	0.95	0.05	0.975	0.025	0.875	0.125				165933	5.6	6.25	4.1					7	emotion	Happiness at the birth of one’s child	5.2	0
19271	0.9	0.1	0.85	0.15	0.875	0.125	0.975	0.025				420693	1.85	4.75	1.325					8	emotion	Joy of being	4.5	0
801219	0.75	0.25	0.95	0.05	0.85	0.15	0.95	0.05				332503	5.3	6.7	4.95					9	emotion	Pride in one’s accomplishments	4.9	0.05
230728	1	0	0.95	0.05	0.975	0.025	0.7	0.3				508135	4.05	5.85	3.025					10	emotion	Sadness from a friend’s death	5.65	0
66197	1	0	0.9	0.1	0.95	0.05	0.85	0.15				760937	5.9	6.5	5.55					11	emotion	Shame from one’s shortcomings	3.85	0
420692	1	0	0.95	0.05	0.975	0.025	0.95	0.05				989513	4.9	6.3	4.1					12	emotion	Surprise at an unexpected event	6.15	0
792788	0.85	0.15	0.95	0.05	0.9	0.1	0.8	0.2				273882	4.75	4.7	4.675					13	emotion	Trust in one’s family	5.05	0.2
484132	0.85	0.15	0.85	0.15	0.85	0.15	0.725	0.275				741563	5.25	5.8	4.4					14	emotion	Jealousy towards a lover	4.55	0
749693	0.95	0.05	1	0	0.975	0.025	0.875	0.125				580315	6.75	6.4	5.8					15	emotion	Envy at a competitor’s success	4.2	0
827215	0.95	0.05	0.9	0.1	0.925	0.075	0.675	0.325				437199	6.4	7	5.5					16	emotion	Empathy towards a person in need	5.4	0.05
588469	0.95	0.05	0.85	0.15	0.9	0.1	0.825	0.175				159560	3.7	6	4.225					17	emotion	Admiration for wisdom	4.85	0.45
668446	0.8	0.2	0.15	0.85	0.475	0.525	0.25	0.75				41437	5.45	6.85	3.75					18	emotion	Pain from witnessing illness and death	6.15	0
97497	0.9	0.1	0.95	0.05	0.925	0.075	0.775	0.225				922949	6.9	6.65	5.675					19	emotion	Hope for a better future	4	0.3
864734	1	0	0.95	0.05	0.975	0.025	0.75	0.25				239977	5.1	6.5	4.575					20	emotion	Affection towards others	5.8	0.05
579626	0.85	0.15	0.9	0.1	0.875	0.125	0.55	0.45												21	motor	Gripping objects by hand	6.5	0
																				22	motor	Sitting down to relax	6.2	0
																				23	motor	Walking to move around	6.3	0
																				24	motor	Running when in a hurry	6.25	0
																				25	motor	Kicking with one’s feet	6.25	0
																				26	motor	Lifting objects with hands	6.4	0
																				27	motor	Stretching one’s muscles	6.1	0
																				28	motor	Licking with one’s tongue	6.35	0
																				29	motor	Yawning when tired	6.5	0
																				30	motor	Breathing heavily after exertion	6.4	0.05
																				31	motor	Squatting down	6.2	0.05
																				32	motor	Trembling at cold temperatures	6.3	0
																				33	motor	Tickling a child to make them laugh	5.15	0
																				34	motor	Touching other people with one’s hands	5.95	0.05
																				35	motor	Smelling the scent of food	6.6	0.15
																				36	motor	Sleeping to restore one’s energy	6.2	0.05
																				37	motor	Seeing objects with one’s eyes	6.2	0.1
																				38	motor	Sniffling when one has a cold	6.2	0
																				39	motor	Crying at sad events	5.85	0
																				40	motor	Dancing to a rhythm	5.3	0
																				41	Cognitive	Recalling past events	5.65	0.85
																				42	Cognitive	Judging one’s options	4.75	0.9
																				43	Cognitive	Distinguishing between right and wrong	4.65	0.85
																				44	Cognitive	Reflecting on one’s past and future	4.35	0.65
																				45	Cognitive	Having self control of one’s own behavior	4.6	0.6
																				46	Cognitive	Speculating about the possible outcomes of events	4.7	0.95
																				47	Cognitive	Making jokes	4.45	0.45
																				48	Cognitive	Thinking about magic	3.15	0.9
																				49	Cognitive	Using metaphors	2.85	1
																				50	Cognitive	Mourning the dead	5.3	0.05
																				51	Cognitive	Observing rituals	4.2	0.5
																				52	Cognitive	Overcoming a fear	4.85	0.5
																				53	Cognitive	Recognizing taboos	4.2	0.75
																				54	Cognitive	Recognizing relations among kin	5.05	0.8
																				55	Cognitive	Interpreting others' behaviors	5	0.95
																				56	Cognitive	Symbolic reasoning	4.15	0.85
																				57	Cognitive	Making comparisons	4.95	1
																				58	Cognitive	Keeping track of time	4.65	0.95
																				59	Cognitive	Planning for the future	4.25	0.9
																				60	Cognitive	Recognizing melodies	5.1	0.9
																				61	Cognitive	Keeping track of people’s age	3.85	0.95
																				62	Cognitive	Forming sentences	4.15	0.95
																				63	Cognitive	Forming words	4.75	0.8
																				64	Cognitive	Abstract reasoning	3.7	0.9
																				65	Cognitive	Having preferences concerning aesthetics	4.25	0.6
																				66	Cognitive	Attributing human qualities to inanimate objects	4.3	0.5
																				67	Cognitive	Having a belief in the super-natural	4.05	0.55
																				68	Cognitive	Having beliefs about fortune and misfortune	4.1	0.7
																				69	Cognitive	Devising classification of body parts	4.7	0.9
																				70	Cognitive	Having classification of animals	4.35	0.95
																				71	Cognitive	Having classification of plants	4.15	1
																				72	Cognitive	Having classification of weather	5.3	0.9
																				73	Cognitive	Devising methods to heal the sick	5.2	0.85
																				74	Cognitive	Having a contrast between 'general' and 'particular'	3.45	0.85
																				75	Cognitive	Having a logical notion of 'and'	4.35	0.85
																				76	Cognitive	Having a logical notion of 'not'	4.35	0.9
																				77	Cognitive	Forming myths	4.3	0.85
																				78	Cognitive	Having a concept of 'person'	4.5	1
																				79	Cognitive	Having a preference for one's own children and close kin	5.4	0.2
																				80	Cognitive	Having norms about trade	3.45	0.9

## Sheet: Exp. 2
	classify traits													rate innateness
		thinking (cognitive)		sensation		action		Cognitive		Non-Cognitive					Non-cognitive		Cognitive					number	Trait	orig group	mTurkCode	mTurkCode	rate innate	proportion thinking
		congruent	incongruent	congruent	incongruent	congruent	incongruent	congruent	incongruent	congruent	incongruent				Sensory	Motor						1	Expecting unsupported objects to fall down	thinking	Q30_Q30_1	Expecting unsupported objects to fall down	2.55	0.789474
	386236	0.5625	0.4375	0.5	0.5	1	0	0.5625	0.4375	0.75	0.25			35660	4.5	6.6	3.9375					2	Expecting stationary objects to move only if contacted by other moving objects	thinking	Q30_Q30_2	Expecting stationary objects to move only if contacted by other moving objects	2.7	0.684211
	671181	0.8125	0.1875	0.666667	0.333333	0.9	0.1	0.8125	0.1875	0.783333	0.216667			894552	4.33333	3.6	4.625					3	Expecting objects to move as connected wholes (e.g., without disintegrating)	thinking	Q30_Q30_3	Expecting objects to move as connected wholes (e.g., without disintegrating)	3.6	0.842105
	922645	0.875	0.125	0.333333	0.666667	0.4	0.6	0.875	0.125	0.366667	0.633333			799053	3.83333	5.2	3.625					4	Understanding that objects still exist when occluded	thinking	Q30_Q30_4	Understanding that objects still exist when occluded	2.7	0.894737
	215379	0.375	0.625	0.833333	0.166667	0.7	0.3	0.375	0.625	0.766667	0.233333			294591	2.83333	4.9	2.1875					5	Expecting moving objects to continue their current trajectory (without changing direction)	thinking	Q30_Q30_5	Expecting moving objects to continue their current trajectory (without changing direction)	3.8	0.631579
	111608	0.6875	0.3125	0.166667	0.833333	0.4	0.6	0.6875	0.3125	0.283333	0.716667			328919	4.33333	5.8	5					6	Recognizing the number of objects (e.g., two)	thinking	Q30_Q30_6	Recognizing the number of objects (e.g., two)	2.8	0.894737
	659598	0.8125	0.1875	0.5	0.5	0.8	0.2	0.8125	0.1875	0.65	0.35			190936	5.83333	6.6	4.6875					7	Recognizing that, when one object is present, and another object is introduced, the total number of objects is two	thinking	Q30_Q30_7	Recognizing that, when one object is present, and another object is introduced, the total number of objects is two	2.95	0.947368
	282386	1	0	0.333333	0.666667	0.8	0.2	1	0	0.566667	0.433333			912640	3	6	2.625					8	Recognizing that, when one of two objects is removed, only one object remains	thinking	Q30_Q30_8	Recognizing that, when one of two objects is removed, only one object remains	2.75	0.894737
	850755	0.6875	0.3125	0.333333	0.666667	0.5	0.5	0.6875	0.3125	0.416667	0.583333			660660	3.66667	4.7	4.3125					9	Recognizing that agents' actions are guided by goals	thinking	Q30_Q30_9	Recognizing that agents' actions are guided by goals	2.15	0.947368
	694555	0.5625	0.4375	0.666667	0.333333	0.6	0.4	0.5625	0.4375	0.633333	0.366667			373000	3.33333	5.3	3.1875					10	Preferring agents who help others to those who hurt others	thinking	Q30_Q30_10	Preferring agents who help others to those who hurt others	3.75	0.684211
	284406	0.625	0.375	0.5	0.5	0.8	0.2	0.625	0.375	0.65	0.35			405617	2.33333	5.8	3.0625					11	Preferring human faces to nonhuman figures	thinking	Q30_Q30_11	Preferring human faces to nonhuman figures	5.15	0.736842
	389391	0.9375	0.0625	0.333333	0.666667	0.8	0.2	0.9375	0.0625	0.566667	0.433333			689479	4.33333	5	2.4375					12	Preferring faces of one's own race to other races	thinking	Q30_Q30_12	Preferring faces of one's own race to other races	3.4	0.789474
	753	0.625	0.375	0.833333	0.166667	0.9	0.1	0.625	0.375	0.866667	0.133333			477207	5	6.9	3.9375					13	Preferring the gender of their primary caregiver	thinking	Q30_Q30_13	Preferring the gender of their primary caregiver	4.35	0.526316
	304586	0.875	0.125	0.5	0.5	0.5	0.5	0.875	0.125	0.5	0.5			344182	5.33333	5	5.125					14	Preferring human speech to non-speech sounds	thinking	Q30_Q30_14	Preferring human speech to non-speech sounds	5.1	0.368421
	217776	0.8125	0.1875	0.666667	0.333333	0.7	0.3	0.8125	0.1875	0.683333	0.316667			270789	4.66667	5	4.375					15	Preferring their mother's language to other languages	thinking	Q30_Q30_15	Preferring their mother's language to other languages	5.6	0.578947
	482485	0.6875	0.3125	0.666667	0.333333	0.8	0.2	0.6875	0.3125	0.733333	0.266667			697523	2.66667	6.1	2.5625					16	Preferring foods from plants to foods from artifacts	thinking	Q30_Q30_16	Preferring foods from plants to foods from artifacts	3.3	0.210526
	743539	0.75	0.25	0.666667	0.333333	0.8	0.2	0.75	0.25	0.733333	0.266667			887484	2.16667	7	2					17	Contrasting low musical tones and high tones	sensation	Q30_Q30_17	Contrasting low musical tones and high tones	3.3	0.210526
	761389	0.875	0.125	0.833333	0.166667	0.7	0.3	0.875	0.125	0.766667	0.233333			270758	4.66667	4.9	3.8125					18	Contrasting the color red and the color blue	sensation	Q30_Q30_18	Contrasting the color red and the color blue	3	0.526316
	929784	0.6875	0.3125	0.5	0.5	0.8	0.2	0.6875	0.3125	0.65	0.35			936952	3.16667	5.2	2.625					19	Recognizing that the sound "ba" and the sound "pa" are different	sensation	Q30_Q30_19	Recognizing that the sound "ba" and the sound "pa" are different	3.05	0.578947
	281250	0.0625	0.9375	0.5	0.5	0.2	0.8	0.0625	0.9375	0.35	0.65			804935	1.83333	5.4	2.375					20	Distinguishing between the states of being awake and being asleep	sensation	Q30_Q30_20	Distinguishing between the states of being awake and being asleep	3.9	0.315789
	123340	0.8125	0.1875	0.833333	0.166667	0.9	0.1	0.8125	0.1875	0.866667	0.133333			221330	4.5	5.6	4.3125					21	Preferring a good smell to a bad smell	sensation	Q30_Q30_21	Preferring a good smell to a bad smell	5.35	0
																						22	Distinguishing light color and dark colors	sensation	Q30_Q30_22	Distinguishing light color and dark colors	4.3	0.578947
																						23	Sticking out their tongue when they see an adult do the same	action	Q30_Q30_23	Sticking out their tongue when they see an adult do the same	5.15	0.105263
																						24	Opening and closing their hands when they see an adult do the same	action	Q30_Q30_24	Opening and closing their hands when they see an adult do the same	4.95	0.0526316
																						25	Opening their mouth when they see an adult do the same	action	Q30_Q30_25	Opening their mouth when they see an adult do the same	5.4	0.105263
																						26	Sucking on their thumb	action	Q30_Q30_26	Sucking on their thumb	5.8	0
																						27	Making a fist with their hand	action	Q30_Q30_27	Making a fist with their hand	5.65	0
																						28	Pulling away in response to pain	action	Q30_Q30_28	Pulling away in response to pain	5.5	0
																						29	Sneezing when they have a cold	action	Q30_Q30_29	Sneezing when they have a cold	6.15	0.0526316
																						30	Coughing when they aspirate liquid	action	Q30_Q30_30	Coughing when they aspirate liquid	6.05	0
																						31	Looking for something to suck on when their cheek is stroked	action	Q30_Q30_31	Looking for something to suck on when their cheek is stroked	5.15	0.105263
																						32	Spreading out their arms and legs when they are startled	action	Q30_Q30_32	Spreading out their arms and legs when they are startled	5.5	0

## Sheet: Exp. 3
Mean- binary response
subject	emotion	motor	Cognitive	Non-cognitive			Trait	Cateogry	prop innate	proportion thinking
638629	0.1	0.85	0.15	0.475			Anger in response to hostility	emotion	0.65	0
593299	0.65	0.85	0.45	0.75			Love for one‚Äôs family	emotion	0.55	0
70067	0.4	1	0.1	0.7			Contentment with one‚Äôs life	emotion	0.15	0.1
750418	0.9	1	0.575	0.95			Disgust by feces	emotion	0.3	0.2
537983	0.1	0.55	0.05	0.325			Excitement towards an opportunity	emotion	0.45	0
139034	0.55	0.9	0.45	0.725			Fear of danger	emotion	0.75	0.05
986906	0.55	0.9	0.55	0.725			Happiness at the birth of one‚Äôs child	emotion	0.6	0
243000	0.7	0.35	0.225	0.525			Joy of being	emotion	0.35	0
212665	0.2	0.65	0.175	0.425			Pride in one‚Äôs accomplishments	emotion	0.45	0.05
889116	0.4	0.95	0.4	0.675			Sadness from a friend‚Äôs death	emotion	0.6	0
543988	0.7	0.85	0.45	0.775			Shame from one‚Äôs shortcomings	emotion	0.25	0
7752	0.7	0.35	0.7	0.525			Surprise at an unexpected event	emotion	0.7	0
30132	0.2	0.8	0.025	0.5			Trust in one‚Äôs family	emotion	0.3	0.2
189267	0.3	0.9	0.2	0.6			Jealousy towards a lover	emotion	0.35	0
971262	0.55	0.95	0.4	0.75			Envy at a competitor‚Äôs success	emotion	0.35	0
314281	0.4	0.95	0.325	0.675			Empathy towards a person in need	emotion	0.6	0.05
735806	0.8	0.9	0.4	0.85			Admiration for wisdom	emotion	0.2	0.45
561318	0.1	0.85	0.075	0.475			Pain from witnessing illness and death	emotion	0.55	0
830209	0.1	0.8	0.025	0.45			Hope for a better future	emotion	0.2	0.3
193784	0.65	0.95	0.35	0.8			Affection towards others	emotion	0.7	0.05
							Gripping objects by hand	motor	0.85	0
							Sitting down to relax	motor	0.75	0
							Walking to move around	motor	0.9	0
							Running when in a hurry	motor	0.8	0
							Kicking with one‚Äôs feet	motor	0.95	0
							Lifting objects with hands	motor	0.9	0
							Stretching one‚Äôs muscles	motor	0.9	0
							Licking with one‚Äôs tongue	motor	0.9	0
							Yawning when tired	motor	0.95	0
							Breathing heavily after exertion	motor	0.9	0.05
							Squatting down	motor	0.9	0.05
							Trembling at cold temperatures	motor	0.95	0
							Tickling a child to make them laugh	motor	0.25	0
							Touching other people with one‚Äôs hands	motor	0.8	0.05
							Smelling the scent of food	motor	0.85	0.15
							Sleeping to restore one‚Äôs energy	motor	0.8	0.05
							Seeing objects with one‚Äôs eyes	motor	0.9	0.1
							Sniffling when one has a cold	motor	0.85	0
							Crying at sad events	motor	0.65	0
							Dancing to a rhythm	motor	0.55	0
							Recalling past events	cognitive	0.6	0.85
							Judging one‚Äôs options	cognitive	0.5	0.9
							Distinguishing between right and wrong	cognitive	0.45	0.85
							Reflecting on one‚Äôs past and future	cognitive	0.35	0.65
							Having self-control of one‚Äôs own behavior	cognitive	0.55	0.6
							Speculating about the possible outcomes of events	cognitive	0.35	0.95
							Making jokes	cognitive	0.1	0.45
							Thinking about magic	cognitive	0.15	0.9
							Using metaphors	cognitive	0.05	1
							Mourning the dead	cognitive	0.55	0.05
							Observing rituals	cognitive	0.3	0.5
							Overcoming a fear	cognitive	0.15	0.5
							Recognizing taboos	cognitive	0.1	0.75
							Recognizing relations among kin	cognitive	0.45	0.8
							Interpreting others' behavior	cognitive	0.55	0.95
							Symbolic reasoning	cognitive	0.35	0.85
							Making comparisons	cognitive	0.5	1
							Keeping track of time	cognitive	0.3	0.95
							Planning for the future	cognitive	0.1	0.9
							Recognizing melodies	cognitive	0.4	0.9
							Keeping track of people‚Äôs age	cognitive	0.15	0.95
							Forming sentences	cognitive	0.3	0.95
							Forming words	cognitive	0.55	0.8
							Abstract reasoning	cognitive	0.35	0.9
							Having preferences concerning aesthetics	cognitive	0.45	0.6
							Attributing human qualities to inanimate objects	cognitive	0.2	0.5
							Having a belief in the supernatural	cognitive	0.25	0.55
							Having beliefs about fortune and misfortune	cognitive	0.05	0.7
							Devising classification of body parts	cognitive	0.25	0.9
							Having classification of animals	cognitive	0.1	0.95
							Having classification of plants	cognitive	0.1	1
							Having classification of weather	cognitive	0.1	0.9
							Devising methods to heal the sick	cognitive	0.05	0.85
							Having a contrast between "general" and "particular"	cognitive	0.2	0.85
							Having a logical notion of "and"	cognitive	0.35	0.85
							Having a logical notion of "not"	cognitive	0.45	0.9
							Forming myths	cognitive	0.25	0.85
							Having a concept of "person"	cognitive	0.4	1
							Having a preference for one's own children and close kin	cognitive	0.65	0.2
							Having norms about trade	cognitive	0.1	0.9

## Sheet: Exp 4.
mean - binary response							Trait	Category	prop innate	proportion thinking
subject	sensation	motor	Cognitive	Non-cognitive			Expecting unsupported objects to fall down	thinking	0.25	0.789474
643538	1	1	1	1			Expecting stationary objects to move only if contacted by other moving objects	thinking	0.35	0.684211
634290	0	0.6	0.5	0.3			Expecting objects to move as connected wholes (e.g., without disintegrating)	thinking	0.2	0.842105
498112	0.333333	0.9	0.3125	0.616667			Understanding that objects still exist when occluded	thinking	0.4	0.894737
950153	0.5	0.6	0.4375	0.55			Expecting moving objects to continue their current trajectory (without changing direction)	thinking	0.35	0.631579
988768	0.833333	0.7	0.125	0.766667			Recognizing the number of objects (e.g., two)	thinking	0.4	0.894737
648340	1	1	0.3125	1			Recognizing that, when one object is present, and another object is introduced, the total number of objects is two	thinking	0.4	0.947368
317511	0.833333	0.3	0.5	0.566667			Recognizing that, when one of two objects is removed, only one object remains	thinking	0.4	0.894737
556348	0	0.9	0	0.45			Recognizing that agents' actions are guided by goals	thinking	0.15	0.947368
238915	0.5	0.4	0.625	0.45			Preferring agents who help others to those who hurt others	thinking	0.45	0.684211
108401	0.166667	0.5	0.0625	0.333333			Preferring human faces to nonhuman figures	thinking	0.55	0.736842
312108	0	0.4	0.0625	0.2			Preferring faces of one's own race to other races	thinking	0.25	0.789474
624517	0.833333	0.7	0.4375	0.766667			Preferring the gender of their primary caregiver	thinking	0.3	0.526316
537919	0.333333	0.7	0.125	0.516667			Preferring human speech to non-speech sounds	thinking	0.45	0.368421
123156	0.833333	1	0.75	0.916667			Preferring their mother's language to other languages	thinking	0.6	0.578947
174029	0.666667	1	0.25	0.833333			Preferring foods from plants to foods from artifacts	thinking	0.3	0.210526
660284	1	0.6	0.0625	0.8			Contrasting low musical tones and high tones	sensation	0.5	0.210526
115167	0.833333	0.8	0.625	0.816667			Contrasting the color red and the color blue	sensation	0.4	0.526316
24406	0.666667	1	0.6875	0.833333			Recognizing that the sound "ba" and the sound "pa" are different	sensation	0.4	0.578947
55898	0.5	0.8	0.375	0.65			Distinguishing between the states of being awake and being asleep	sensation	0.7	0.315789
433833	0.333333	0.5	0	0.416667			Preferring a good smell to a bad smell	sensation	0.7	0
							Distinguishing light color and dark colors	sensation	0.65	0.578947
							Sticking out their tongue when they see an adult do the same	action	0.5	0.105263
							Opening and closing their hands when they see an adult do the same	action	0.5	0.0526316
							Opening their mouth when they see an adult do the same	action	0.6	0.105263
							Sucking on their thumb	action	0.7	0
							Making a fist with their hand	action	0.85	0
							Pulling away in response to pain	action	0.9	0
							Sneezing when they have a cold	action	0.8	0.0526316
							Coughing when they aspirate liquid	action	0.9	0
							Looking for something to suck on when their cheek is stroked	action	0.6	0.105263
							Spreading out their arms and legs when they are startled	action	0.85	0

## Sheet: Exp. 5
Order	ResponseId	UserLanguage	Q12	Q13	Q14	Q15	Q17	Q19	Q20	3- Emotion Task	3-Why	1-Number Task	1-Why	4-Moral Task	4-Why	2-Language Task	2-Why
	Response ID	User Language	Participant statement of consent: I have read the consent form. By clicking the box labeled â€œI agree to participateâ€ I give my consent to proceed with the study.	Is English your native language?	Do you have any reading or language disorders?	What is the highest level of education you have received?	Psychology	Biology	Linguistics	This task seeks to determine whether newborn infants recognize emotions. To this end, the researcher presents infants with two video displays. One display features a happy face; another features an angry face. The researcher expects that if newborn infants can recognize emotions, then they should look longer at the happy face compared to the angry face. In your opinion, would infants be likely to…	Why?	This task examines whether newborn infants can recognize the abstract number of objects and events (e.g., 2, 3, 4). In the experiment, infants first hear either two or four spoken syllables (e.g., tu-tu vs. tu-tu-tu-tu) Next, infants see either two or four circles. The scientist reasons that if newborn infants can extract the abstract number of things/events, then they will prefer the number of s…	Why?	This task seeks to determine whether newborn infants have some rudimentary moral preferences. To this end, the researcher presents the infant with two video displays. Each display features two characters, consisting of geometric shapes. One character, a circle, seems to attempt at climbing up a hill. In one scenario, the second character (a triangle) helps the circle by pushing it up the hill; in…	Why?	This task examines the linguistic capacities of newborn infants. Across the worldâ€™s languages, syllables like blog are frequent, whereas syllables like lbog are rare. The researcher seeks to determine whether newborn infants prefer one syllable type to the other. To this end, she presents infants with a block of repeated syllables over a loudspeaker, either blog, blog, blogâ€¦ or lbog, lbog, lb…	Why?
	{"ImportId":"_recordId"}	{"ImportId":"userLanguage"}	{"ImportId":"QID12"}	{"ImportId":"QID13"}	{"ImportId":"QID14"}	{"ImportId":"QID15"}	{"ImportId":"QID17"}	{"ImportId":"QID19"}	{"ImportId":"QID20"}	{"ImportId":"QID36"}	{"ImportId":"QID37_TEXT"}	{"ImportId":"QID31"}	{"ImportId":"QID32_TEXT"}	{"ImportId":"QID38"}	{"ImportId":"QID39_TEXT"}	{"ImportId":"QID8"}	{"ImportId":"QID30_TEXT"}
2	R_2BsrWPwMY2rYccY	EN	1	1	2	2	2	2	2	1	It's an innate sense of positivity.	0	Recognizing patterns across different objects would be too advanced for an infant.	0	I don't think an infant would make that connection.	0	I think they would look to the speaker the same amount of time.
2	R_1d4bwbq22c39kH0	EN	1	1	2	3	2	2	2	0	Infants may look at a face longer because they do not recognize it or the expression.	0	Infants will not be able to connect these two events as connected.	0	I think they'd look longer at the smiley face.	1	I think if it sound like something they hear at home ( a syllable more common in their language like blog) than they will look to see who is speaking.
2	R_uxZOCtrbfxWkNLr	EN	1	1	2	2	2	2	2	1		0	they would not know	0	complex	0
2	R_1InFATlKaG1jARx	EN	1	1	2	3	2	1	2	1	smiles attract people	0	they are too young to distinguish them	0	square image has arrow pointing down which attracts more attention	1	easier to listen
2	R_27wz6fDpMrQUI0N	EN	1	1	2	1	2	2	2	1	facial rrecognition is all they have they dont know workds	0		0		1
2	R_t0eLAEs1GwfZLvr	EN	1	1	2	1	2	2	2	1	I think infants can distinguish between happy and sad faces.	0	I don't think they can.	0	I don't think they can.	0	They will probably just look at it because they hear talking.
2	R_e8ziGEq7zZuV9Lz	EN	1	1	2	1	2	2	2	0	they are to little to recognize the difference	0	They are to little to recognize the difference	0	they are to little to recognize the difference	0	they are to little to recognize the difference
2	R_yyxYY0mMj3qnMOZ	EN	1	1	2	2	2	1	2	1	Because infants could feel the happiness and friendly fae which they like to look more than the angry face that makes them want to run away.	1	I think infants will look longer at the matching vs. mismatching objects as they probably know the the matching like when we play with infants for the matching games.	1	I think infant would look longer at the triangle (helper) than at the square (hinderer) because the shape of triangle is pointy.	1	I think infants love to look at syllables like blog compared to lbog.
2	R_116XNZwRW9ILYWQ	EN	1	1	2	3	2	2	2	1	It is innate in humans to do so.	0	They arenâ€™t developmentally understanding of things that are equal.	0	I donâ€™t think they will make that association.	0	They may be attracted to any sound at all.
2	R_1Cg2Dvj7RK1LxiO	EN	1	1	2	2	2	2	2	1	They respond to emotion and touch at a young age. Their brains are programmed to feel many emotions.	0	I think these situations are too complex for newborns. they are still in the developmental stage of judging pictures.	0	Infants can not see shapes because their brains are still developing.	0	This scenerio is too complex for infants.
1	R_3Kva8jzrmXWpnwT	EN	1	1	2	1	2	2	2	1	They will try to imitate the facial features	1	A newborns mind is extremely open to learning at this early stage.	0	They couldn't differentiate between the two shapes	1	Ibog sounds like two words
1	R_SDxkvw9zRfOmWK5	EN	1	1	2	1	2	2	2	1	because being happy is easier	1	because they will most likely have the number of sound and number of objects to match and that will keep there attention	1	the shape	0	the word is more interested
1	R_1hWmySukCYCNH1y	EN	1	1	2	2	2	2	2	1	Because they are stimulated by happiness	0	I feel infants do not have that capability yet.	1	Because the triangle is more complex	0	I feel infants do not have that capacity.
1	R_1onb7aXauc8o2kr	EN	1	1	2	2	2	1	2	1	The happy face is just more appealing especially for an infant.	1	So, infants are more likely to focus on the number of objects in a picture as opposed to hearing a differentiation in language.	1	Since they feel the triangle is the helper.	1	The fewer syllables the more interested the infants are.It's a thing of simplicity.
1	R_3EJYodcF42afepS	EN	1	1	2	2	2	2	2	1	that is human nature	0	newborns don't see well	0	too complex for newborn	1	natural sound
1	R_2ZKYvvGulQ1qTOC	EN	1	1	2	2	2	1	2	0	Again, I don't think their eyesight is developed enough. I think they'd look at any face	0	I don't think newborns' sight is developed enough at that point to see the number of objects	0	I don't think we're born with a sense of morals. That is learned	1	I think the newborns are born with a sense of language understanding
1	R_3ElEEJBuDmUSZoT	EN	1	1	2	2	2	2	2	1	Newborns probably can understand emotion and the significance of facial expressions.	0	It does not seem like a newborn would have this ability yet.	0	I do not think the newborns have any concept of moral values at birth.	0	I do not think the newborns are capable of differentiating between these kinds of sounds.
1	R_3DbAcOJBvfYGx1V	EN	1	1	2	2	2	2	2	1	pleasing	1	color	0	complex	0	not interested
1	R_1GqsYEUbajDcMgh	EN	1	1	2	1	2	2	2	1	THEY MAKE ALL KIND FACAIL IMPRESSIONS	0	DONT THINK INFANT CAN UNDERSTAND THESE THINGS	0	DONT THIK THEY CAN TELL DIFFRENCE	0	INFANT CANT DO THESE THINGS
1	R_33s7x0EbNg7MPgS	EN	1	1	2	2	2	2	2	1	Newborns begin to orient to faces early	0	They aren't aware of counting principles yet	0	Newborn infants are not able to make moral judgments	1	Infants are oriented to more familiar sounds

## Sheet: Exp 6.
participants used in Exp 6. (pre-screened)
	cognitive	cognitive	motor	motor
	song	flying	song	flying
mTurkCode	The swamp sparrow bird is a gifted composer. Male birds attract females by producing a characteristic song with a distinctive structure that is highly abstract. The song always begins with one particular sound (a) and ends in another (b), with various sounds permissible in between (X). Scientists describe the abstract structure of the song by the rule aXb. All male birds exhibit this exact abstra…	The tiny Indigo Bunting performs a remarkable intellectual feat. It can calculate its 2,000 mile navigational path from Central to North America. The bird is able to accomplish this complex reckoning by combining various pieces of information, including the position of the North Star, the strength of earth‚Äôs magnetic field and the quality of sunlight at sunset. All members of the species naviga…	The Japanese quail is an agile dancer. The male bird attracts the female by producing a characteristic head movement of a particular sequence of movements. The male always bobs his head rapidly up and down. This complex movement requires motor precision and muscle control as it is always performed at a specific range of frequencies. All male birds produce the same complex head movement precisely …	The Zebra Finch bird is a gifted athlete that overcomes significant physical challenges. This small bird flies long distances thanks to a special ‚Äúbounding‚Äù flight‚Äì‚Äìa technique that alternates between short bursts of wing flapping with intervals in which the wings are folded against the body. This flying style reduces the demands on the bird‚Äôs muscles, saves energy and allows it fly fas…	group	subject #
225921	2	6	7	7	1	4
701720	6	6	6	7	1	5
55915	2	7	6	6	1	7
75253	4	6	4	6	1	9
852734	3	3	3	3	1	13
355193	3	2	5	6	1	15
93068	6	6	6	7	1	17
91834	2	7	6	6	1	18
374540	7	7	7	7	1	20
802600	7	7	7	7	1	25
388131	6	6	7	7	2	3
695924	7	7	7	7	2	5
625999	7	7	7	7	2	6
841731	7	7	7	7	2	9
671857	5	4	5	6	2	10
660575	6	6	6	6	2	11
561379	5	2	3	6	2	12
763799	6	6	5	6	2	14
722887	7	7	7	7	2	15
815839	6	6	6	6	2	16
23778	5	6	6	7	3	1
717851	7	7	7	7	3	2
256015	5	7	6	7	3	3
812296	7	6	7	6	3	5
295896	7	7	7	7	3	6
825886	6	6	6	6	3	9
958062	6	2	6	7	3	10
695177	5	5	4	7	3	12
331154	7	7	7	7	3	13
650344	6	5	6	6	3	14
362847	6	6	6	6	4	2
694472	7	7	7	7	4	4
833919	7	7	7	7	4	6
454360	7	7	6	7	4	7
923504	7	6	7	4	4	8
493255	6	5	6	4	4	14
70984	5	5	1	7	4	15
857073	6	6	6	6	4	19
446996	3	5	5	6	4	22
714615	6	7	6	6	4	23

## Sheet: Exp. 7
	pair 1		pair 2
	Cognitive	Motor	Cognitive	Motor
Participants in Exp. 7 (pre-screened)
mTurkCode	Suppose an expedition to space has discovered an alien species living on Mars. Members of this species are highly intelligent. They communicate with each other using a complex light-signaling system, emitted from a special organ located on their head. This system allows individuals to exchange information, cooperate, and plan ahead. The system transmits information by altering the frequency of li…	Suppose an expedition to space has discovered an alien species living on Jupiter. Members of this species are quite agile. They move around using a complex locomotive style, generated by coordinating their four limbs. This form of locomotion allows individuals to efficiently navigate their terrain, which consists of vast distances and hills. Members of this species always move the four limbs in a…	A team of scientists has discovered a species of aliens that performs a remarkable intellectual feat. Members of the species can calculate a 2,000 mile navigational path from one point on their terrain to another. The aliens are able to accomplish this complex reckoning by combining various pieces of information, including their planet‚Äôs magnetic field and the position of other stars in their n…	A team of scientists has discovered a species of aliens that overcomes some significant physical challenges. Members of the species can cover the long distances of their terrain thanks to a special ‚Äúbounding‚Äù style of flying. This technique alternates between short bursts of flapping their limbs with intervals in which the limbs are folded against the body. This flying style reduces the deman…	duration (seconds)	group	subject order
484851	5	6	5	5	219	1	9
350710	6	6	6	6	480	1	10
329494	2	7	3	7	254	1	12
574883	3	7	2	6	331	1	13
535056	7	7	7	7	364	1	17
175563	6	5	6	6	281	2	4
282199	6	7	3	7	311	2	5
989846	7	7	7	7	221	2	8
970168	7	4	5	5	335	2	9
223911	7	7	7	7	263	2	11
562372	1	5	7	6	246	3	2
55933	7	7	7	7	400	3	3
353852	2	3	6	5	228	3	5
633287	7	7	7	7	361	3	8
170541	1	6	7	3	598	3	9
397448	6	6	6	6	230	4	5
462229	4	5	5	5	204	4	6
577006	7	7	7	7	319	4	7
127790	2	7	1	6	298	4	9
155631	4	5	3	5	209	4	10

## Sheet: Exp. 8
	mturk code	rating	rule	constraint
	653624	6	phonology	Motor
	526413	7	phonology	Motor
	94591	7	phonology	Motor
	714963	7	phonology	Motor
	280198	7	phonology	Motor
	731611	3	phonology	Motor
	858398	7	phonology	Motor
	73480	4	phonology	Motor
	243023	6	phonology	Motor
	993273	4	phonology	Motor
	980330	6	phonology	Motor
	307	6	phonology	Motor
	110303	6	phonology	Motor
	129878	7	phonology	Motor
	436818	7	phonology	Motor
	562914	3	phonology	Motor
	3413	5	phonology	Motor
	629073	6	phonology	Motor
	983617	6	phonology	Motor
	320830	7	phonology	Motor
	670724	7	syntax	Cognitive
	679713	6	syntax	Cognitive
	883941	4	syntax	Cognitive
	43970	6	syntax	Cognitive
	323489	3	syntax	Cognitive
	540073	6	syntax	Cognitive
	156274	6	syntax	Cognitive
	216756	2	syntax	Cognitive
	258995	6	syntax	Cognitive
	341689	2	syntax	Cognitive
	111556	6	syntax	Cognitive
	933935	4	syntax	Cognitive
	15922	5	syntax	Cognitive
	117507	5	syntax	Cognitive
	672882	6	syntax	Cognitive
	771497	3	syntax	Cognitive
	133751	6	syntax	Cognitive
	474500	5	syntax	Cognitive
	65187	4	syntax	Cognitive
	850161	6	syntax	Cognitive
